# Supplementary material for: Prognosis of cancer survivors: estimation based on differential equations
Source: Biostatistics. 2021 Sep 24;24(2):345–57. doi: 10.1093/biostatistics/kxab009 (PMC10102890; doi:10.1093/biostatistics/kxab009)
Supplement: kxab009_Supplementary_Data [file kxab009_supplementary_data.zip]

Archive with 3 entries (3 files):
- biosts-20073-File007.bst
- biosts-20073-File005.bst
- biosts-20073-File006.bib
