# Supplementary material for: Prognosis of cancer survivors: estimation based on differential equations
Source: Biostatistics. 2021 Sep 24;24(2):345–57. doi: 10.1093/biostatistics/kxab009 (PMC10102890; doi:10.1093/biostatistics/kxab009)
Supplement: kxab009_Supplementary_Data [file kxab009_supplementary_data.zip › biosts-20073-File006.bib]

@ARTICLE{roysland2011,
	AUTHOR={K. R$\text{\o}$ysland},
  TITLE={A martingale approach to continuous-time
marginal structural models.},
	JOURNAL={Bernoulli},
  YEAR={2011},
}

@article{aalen1994effects,
  title={Effects of frailty in survival analysis},
  author={Aalen, O.},
  journal={Statistical Methods in Medical Research},
  volume={3},
  number={},
  pages={227--243},
  year={1994},
  publisher={Sage Publications Sage CA: Thousand Oaks, CA}
}

@article{freidlin2005testing,
  title={Testing treatment effects in the presence of competing risks},
  author={Freidlin, Boris and Korn, Edward L},
  journal={Statistics in medicine},
  volume={24},
  number={11},
  pages={1703--1712},
  year={2005},
  publisher={Wiley Online Library}
}

@inproceedings{pearl1997new,
  title={The new challenge: From a century of statistics to the age of causation},
  author={Pearl, Judea},
  booktitle={Computing Science and Statistics},
  pages={415--423},
  year={1997},
  organization={Citeseer}
}

@book{pearl2018book,
  title={The Book of Why: The New Science of Cause and Effect},
  author={Pearl, Judea and Mackenzie, Dana},
  year={2018},
  publisher={Basic Books}
}


@Article{merrill2018conditional,
   Author="Merrill, R. M. ",
   Title="{{C}onditional relative survival among female breast cancer patients in the {U}nited {S}tates}",
   Journal="Breast J",
   Year="2018",
   Volume="24",
   Number="",
   Pages="435--437",
   Month=""
}

@Article{berlot2019summarising,
   Author="Belot, A.  and Ndiaye, A.  and Luque-Fernandez, M. A.  and Kipourou, D. K.  and Maringe, C.  and Rubio, F. J.  and Rachet, B. ",
   Title="{{S}ummarizing and communicating on survival data according to the audience: a tutorial on different measures illustrated with population-based cancer registry data}",
   Journal="Clin Epidemiol",
   Year="2019",
   Volume="11",
   Pages="53--65"
}


@Article{mariotto2014cancer,
   Author="Mariotto, A. B.  and Noone, A. M.  and Howlader, N.  and Cho, H.  and Keel, G. E.  and Garshell, J.  and Woloshin, S.  and Schwartz, L. M. ",
   Title="{{C}ancer survival: an overview of measures, uses, and interpretation}",
   Journal="J Natl Cancer Inst Monogr",
   Year="2014",
   Volume="2014",
   Number="",
   Pages="145--186",
   Month=""
}


@Article{heijmen2010clinical,
   Author="Janssen-Heijnen, M.  and Gondos, A.  and Bray, F.  and Hakulinen, T.  and Brewster, D. H.  and Brenner, H.  and Coebergh, J. ",
   Title="{{C}linical relevance of conditional survival of cancer patients in europe: age-specific analyses of 13 cancers}",
   Journal="J. Clin. Oncol.",
   Year="2010",
   Volume="28",
   Number="",
   Pages="2520--2528",
   Month=""
}

@article{wancata2016conditional,
title = "Conditional survival in advanced colorectal cancer and surgery",
journal = "Journal of Surgical Research",
volume = "201",
number = "",
pages = "196 - 201",
year = "2016",
issn = "0022-4804",
doi = "https://doi.org/10.1016/j.jss.2015.10.021",
url = "http://www.sciencedirect.com/science/article/pii/S0022480415010100",
author = "Lauren M. Wancata and Mousumi Banerjee and Daniel G. Muenz and Megan R. Haymart and Sandra L. Wong",
keywords = "Conditional survival, Advanced colorectal cancer, Cancer-directed surgery, Outcomes, Prognosis estimate",
abstract = "Background
Recent data show patients with advanced colorectal cancer (CRC) are surviving longer. What is unknown is how specific treatment modalities affect long-term survival. Conditional survival, or survival prognosis based on time already survived, is becoming an acceptable means of estimating prognosis for long-term survivors. We evaluated the impact of cancer-directed surgery on long-term survival in patients with advanced CRC.
Methods
We used Surveillance, Epidemiology, and End Results data to identify 64,956 patients with advanced (Stage IV) CRC diagnosed from 2000–2009. Conditional survival estimates by stage, age, and cancer-directed surgery were obtained based on Cox proportional hazards regression model of disease-specific survival.
Results
A total of 64,956 (20.1\%) patients had advanced disease at the time of diagnosis. The proportion of those patients who underwent cancer-directed surgery was 65.1\% (n = 42,176). Cancer-directed surgery for patients with advanced stage disease was associated with a significant improvement in traditional survival estimates compared to patients who did not undergo surgery (hazard ratio = 2.22 [95\% confidence interval, 2.17–2.27]). Conditional survival estimates show improvement in conditional 5-y disease-specific survival across all age groups, demonstrating sustained survival benefits for selected patients with advanced CRC.
Conclusions
Five-year disease-specific conditional survival improves dramatically over time for selected patients with advanced CRC who undergo cancer-directed surgery. This information is important in determining long-term prognosis and will help inform treatment planning for advanced CRC."
}


@article{heijnen2007prognosis,
title = "Prognosis for long-term survivors of cancer",
journal = "Annals of Oncology",
volume = "18",
number = "",
pages = "1408 - 1413",
year = "2007",
issn = "0923-7534",
doi = "https://doi.org/10.1093/annonc/mdm127",
url = "http://www.sciencedirect.com/science/article/pii/S0923753419428950",
author = "M. Janssen-Heijnen and S Houterman and V. Lemmens and H Brenner and E. Steyerberg and J. Coebergh",
keywords = "cancer, conditional survival, long-term prognosis, period survival, population-based",
abstract = "ABSTRACT
Background
Many cancer patients who have already survived some time want to know about their prognosis, given the pre-condition that they are still alive. We described and interpreted population-based conditional 5-year relative survival rates.
Patients and methods
The long-standing Eindhoven Cancer Registry collects data on all patients diagnosed with cancer in the southern part of the Netherlands. Patients aged 25–74 years, diagnosed between 1960 and 2004, were included. Conditional 5-year relative survival was computed for every additional year survived (follow-up period 1980–2004).
Results
For patients with colorectal cancer, cutaneous melanoma or stage I breast cancer, conditional 5-year relative survival was >95\% after having survived 3–15 years. However, for stomach, lung, stage II or III breast, prostate cancer or Hodgkin lymphoma, conditional 5-year relative survival did not exceed 75–94\%. Initial differences in survival at diagnosis between age, gender and stage groups largely disappeared after having survived for 5–10 years.
Conclusion
Prognosis for patients with cancer generally improved with each year survived. Patients with colorectal cancer, cutaneous melanoma or stage I breast cancer hardly exhibit any excess mortality after 3–15 years, whereas for patients with other tumours survival remained poorer than for the general population. Insight into conditional survival is especially useful for (ex)patients, who may use this information to plan their remaining life."
}

%The  references  do  not  follow  the  Biostatistics  format.    Last names  should  be  listed  first.   Besides,  issue  numbers  are  not used.

@article{hovanec2018lungsocioeconomy,
    author = {Hovanec, J. AND Siemiatycki, J. AND Conway, D. I. AND Olsson, A. AND Stücker, I. AND Guida, F. AND Jöckel, K. AND Pohlabeln, H. AND Ahrens, W. AND Brüske, I. AND Wichmann, H. AND Gustavsson, P. AND Consonni, D. AND Merletti, F. AND Richiardi, L. AND Simonato, L. AND Fortes, C. AND Parent, M. AND McLaughlin, J. AND Demers, P. AND Landi, M. T. AND Caporaso, N. AND Tardón, A. AND Zaridze, D. AND Szeszenia-Dabrowska, N. AND Rudnai, P. AND Lissowska, J. AND Fabianova, E. AND Field, J. AND Dumitru, R. S. AND Bencko, V. AND Foretova, L. AND Janout, V. AND Kromhout, H. AND Vermeulen, R. AND Boffetta, P. AND Straif, K. AND Schüz, J. AND Kendzia, B. AND Pesch, B. AND Brüning, T. AND Behrens, T.},
    journal = {PLoS One},
    publisher = {Public Library of Science},
    title = {Lung cancer and socioeconomic status in a pooled analysis of case-control studies},
    year = {2018},
    month = {},
    volume = {13},
    url = {https://doi.org/10.1371/journal.pone.0192999},
    pages = {1-18},
    doi = {10.1371/journal.pone.0192999}
}

@article{young2018choice,
  title={The choice to define competing risk events as censoring events and implications for causal inference},
  author={Young, Jessica G. and Tchetgen, Eric J. Tchetgen and Hern{\'a}n, Miguel A.},
  journal={arXiv preprint arXiv:1806.06136},
  year={2018}
}


@article{rogers2014analysing,
  title={Analysing recurrent hospitalizations in heart failure: a review of statistical methodology, with application to CHARM-Preserved},
  author={Rogers, Jennifer K and Pocock, Stuart J and McMurray, John JV and Granger, Christopher B and Michelson, Eric L and {\"O}stergren, Jan and Pfeffer, Marc A and Solomon, Scott D and Swedberg, Karl and Yusuf, Salim},
  journal={European journal of heart failure},
  volume={16},
  number={1},
  pages={33--40},
  year={2014},
  publisher={Wiley Online Library}
}

@article{claggett2018comparison,
  title={Comparison of Time-to-First Event and Recurrent Event Methods in Randomized Clinical Trials},
  author={Claggett, Brian and Pocock, Stuart and Wei, LJ and Pfeffer, Marc A and McMurray, John JV and Solomon, Scott D},
  journal={Circulation},
  pages={117},
  year={2018},
  publisher={Am Heart Assoc}
}

@article{atkin2010once,
  title={Once-only flexible sigmoidoscopy screening in prevention of colorectal cancer: a multicentre randomised controlled trial},
  author={Atkin, Wendy S and Edwards, Rob and Kralj-Hans, Ines and Wooldrage, Kate and Hart, Andrew R and Northover, John MA and Parkin, D Max and Wardle, Jane and Duffy, Stephen W and Cuzick, Jack and others},
  journal={The Lancet},
  volume={375},
  number={9726},
  pages={1624--1633},
  year={2010},
  publisher={Elsevier}
}


@article{rothman2008modern,
  title={Modern epidemiology},
  author={Rothman, Kenneth J and Greenland, Sander and Lash, Timothy L and others},
  year={2008},
  publisher={Wolters Kluwer Health/Lippincott Williams \& Wilkins Philadelphia:}
}


@article{chen2010attributable,
  title={Attributable fraction functions for censored event times},
  author={Chen, Li and Lin, DY and Zeng, Donglin},
  journal={Biometrika},
  volume={97},
  number={3},
  pages={713--726},
  year={2010},
  publisher={Oxford University Press}
}

@article{sankaranarayanan2009hpv,
  title={HPV screening for cervical cancer in rural India},
  author={Sankaranarayanan, Rengaswamy and Nene, Bhagwan M and Shastri, Surendra S and Jayant, Kasturi and Muwonge, Richard and Budukh, Atul M and Hingmire, Sanjay and Malvi, Sylla G and Thorat, Ranjit and Kothari, Ashok and others},
  journal={New England Journal of Medicine},
  volume={360},
  number={14},
  pages={1385--1394},
  year={2009},
  publisher={Mass Medical Soc}
}


@article{tabar1985reduction,
  title={Reduction in mortality from breast cancer after mass screening with mammography: randomised trial from the Breast Cancer Screening Working Group of the Swedish National Board of Health and Welfare},
  author={Tabar, Lazio and Gad, A and Holmberg, LH and Ljungquist, U and Fagerberg, CJG and Baldetorp, L and Gr{\"o}ntoft, O and Lundstr{\"o}m, B and M{\aa}nson, JC and Eklund, G and others},
  journal={The Lancet},
  volume={325},
  number={8433},
  pages={829--832},
  year={1985},
  publisher={Elsevier}
}

@article{hugosson2010mortality,
  title={Mortality results from the G{\"o}teborg randomised population-based prostate-cancer screening trial},
  author={Hugosson, Jonas and Carlsson, Sigrid and Aus, Gunnar and Bergdahl, Svante and Khatami, Ali and Lodding, P{\"a}r and Pihl, Carl-Gustaf and Stranne, Johan and Holmberg, Erik and Lilja, Hans},
  journal={The lancet oncology},
  volume={11},
  number={8},
  pages={725--732},
  year={2010},
  publisher={Elsevier}
}

@article{holme2018long,
  title={Long-Term Effectiveness of Sigmoidoscopy Screening on Colorectal Cancer Incidence and Mortality in Women and Men: A Randomized Trial},
  author={Holme, {\O}yvind and L{\o}berg, Magnus and Kalager, Mette and Bretthauer, Michael and Hern{\'a}n, Miguel A. and Aas, Eline and Eide, Tor J. and Skovlund, Eva and Lekven, Jon and Schneede, J{\"o}rn and others},
  journal={Annals of internal medicine},
  year={2018},
  publisher={Am Coll Physicians}
}

@article{aalen1978nonparametric,
  title={Nonparametric inference for a family of counting processes},
  author={Aalen, Odd},
  journal={The Annals of Statistics},
  pages={701--726},
  year={1978},
  publisher={JSTOR}
}

@article{gray1988class,
  title={A class of K-sample tests for comparing the cumulative incidence of a competing risk},
  author={Gray, Robert J},
  journal={The Annals of statistics},
  pages={1141--1154},
  year={1988},
  publisher={JSTOR}
}


@article{ryalen2018causal,
  title={Causal inference in continuous time: An example on prostate cancer therapy},
  author={Ryalen, P{\aa}l C. and Stensrud, Mats J. and R{\o}ysland, Kjetil},
  journal={Accepted in Biostatistics},
  year={2018}
}

@article{ghosh2000nonparametric,
  title={Nonparametric analysis of recurrent events and death},
  author={Ghosh, Debashis and Lin, DY},
  journal={Biometrics},
  volume={56},
  number={2},
  pages={554--562},
  year={2000},
  publisher={Wiley Online Library}
}

@article{zhang2008summarizing,
  title={Summarizing differences in cumulative incidence functions},
  author={Zhang, Mei-Jie and Fine, Jason},
  journal={Statistics in Medicine},
  volume={27},
  number={24},
  pages={4939--4949},
  year={2008},
  publisher={Wiley Online Library}
}

@article{trinquart2016comparison,
  title={Comparison of treatment effects measured by the hazard ratio and by the ratio of restricted mean survival times in oncology randomized controlled trials},
  author={Trinquart, Ludovic and Jacot, Justine and Conner, Sarah C and Porcher, Rapha{\"e}l},
  journal={Journal of Clinical Oncology},
  volume={34},
  number={15},
  pages={1813--1819},
  year={2016},
  publisher={American Society of Clinical Oncology}
}

@article{tian2017efficiency,
  title={Efficiency of two sample tests via the restricted mean survival time for analyzing event time observations},
  author={Tian, Lu and Fu, Haoda and Ruberg, Stephen J and Uno, Hajime and Wei, Lee-Jen},
  journal={Biometrics},
  year={2017},
  publisher={Wiley Online Library}
}

@article{stone2016everolimus,
  title={Everolimus-eluting stents or bypass surgery for left main coronary artery disease},
  author={Stone, Gregg W and Sabik, Joseph F and Serruys, Patrick W and Simonton, Charles A and G{\'e}n{\'e}reux, Philippe and Puskas, John and Kandzari, David E and Morice, Marie-Claude and Lembo, Nicholas and Brown III, W Morris and others},
  journal={New England Journal of Medicine},
  volume={375},
  number={23},
  pages={2223--2235},
  year={2016},
  publisher={Mass Medical Soc}
}

@article{eggermont2016prolonged,
  title={Prolonged survival in stage III melanoma with ipilimumab adjuvant therapy},
  author={Eggermont, Alexander MM and Chiarion-Sileni, Vanna and Grob, Jean-Jacques and Dummer, Reinhard and Wolchok, Jedd D and Schmidt, Henrik and Hamid, Omid and Robert, Caroline and Ascierto, Paolo A and Richards, Jon M and others},
  journal={New England Journal of Medicine},
  volume={375},
  number={19},
  pages={1845--1855},
  year={2016},
  publisher={Mass Medical Soc}
}

@article{schauer2017bariatric,
  title={Bariatric surgery versus intensive medical therapy for diabetes—5-year outcomes},
  author={Schauer, Philip R and Bhatt, Deepak L and Kirwan, John P and Wolski, Kathy and Aminian, Ali and Brethauer, Stacy A and Navaneethan, Sankar D and Singh, Rishi P and Pothier, Claire E and Nissen, Steven E and others},
  journal={New England Journal of Medicine},
  volume={376},
  number={7},
  pages={641--651},
  year={2017},
  publisher={Mass Medical Soc}
}

@article{latouche2007sample,
  title={Sample size calculations in the presence of competing risks},
  author={Latouche, A and Porcher, R},
  journal={Statistics in medicine},
  volume={26},
  number={30},
  pages={5370--5380},
  year={2007},
  publisher={Wiley Online Library}
}

@article{peto1972asymptotically,
  title={Asymptotically efficient rank invariant test procedures},
  author={Peto, Richard and Peto, Julian},
  journal={Journal of the Royal Statistical Society. Series A (General)},
  pages={185--207},
  year={1972},
  publisher={JSTOR}
}

@article{royston2011use,
  title={The use of restricted mean survival time to estimate the treatment effect in randomized clinical trials when the proportional hazards assumption is in doubt},
  author={Royston, Patrick and Parmar, Mahesh KB},
  journal={Statistics in medicine},
  volume={30},
  number={19},
  pages={2409--2421},
  year={2011},
  publisher={Wiley Online Library}
}

@article{williamson2006influence,
  title={The influence of competing-risks setting on the choice of hypothesis test for treatment effect},
  author={Williamson, PR and Kolamunnage-Dona, R and Tudur Smith, C},
  journal={Biostatistics},
  volume={8},
  number={4},
  pages={689--694},
  year={2006},
  publisher={Oxford University Press}
}

@article{kennedy2018nonparametric,
  title={Nonparametric causal effects based on incremental propensity score interventions},
  author={Kennedy, Edward H},
  journal={Journal of the American Statistical Association},
  number={just-accepted},
  year={2018},
  publisher={Taylor \& Francis}
}

@article{munoz2012population,
  title={Population intervention causal effects based on stochastic interventions},
  author={Mu{\~n}oz, Iv{\'a}n D{\'\i}az and van der Laan, Mark},
  journal={Biometrics},
  volume={68},
  number={2},
  pages={541--549},
  year={2012},
  publisher={Wiley Online Library}
}

@article{haneuse2013estimation,
  title={Estimation of the effect of interventions that modify the received treatment},
  author={Haneuse, Sebastian and Rotnitzky, A},
  journal={Statistics in medicine},
  volume={32},
  number={30},
  pages={5260--5277},
  year={2013},
  publisher={Wiley Online Library}
}

@article{moertel1995fluorouracil,
  title={Fluorouracil plus levamisole as effective adjuvant therapy after resection of stage III colon carcinoma: a final report},
  author={Moertel, Charles G and Fleming, Thomas R and Macdonald, John S and Haller, Daniel G and Laurie, John A and Tangen and others},
  journal={Annals of internal medicine},
  volume={122},
  number={5},
  pages={321--326},
  year={1995},
  publisher={Am Coll Physicians}
}


@article{moertel1990levamisole,
  title={Levamisole and fluorouracil for adjuvant therapy of resected colon carcinoma},
  author={Moertel, Charles G. and Fleming, Thomas R. and Macdonald, John S. and Haller, Daniel G. and Laurie, John A. and Goodman, Phyllis J. and Ungerleider, James S. and Emerson, William A. and Tormey, Douglas C. and Glick, John H. and others},
  journal={New England Journal of Medicine},
  volume={322},
  number={6},
  pages={352--358},
  year={1990},
  publisher={Mass Medical Soc}
}

@article{klein2007analyzing,
  title={Analyzing survival curves at a fixed point in time},
  author={Klein, John P and Logan, Brent and Harhoff, Mette and Andersen, Per Kragh},
  journal={Statistics in medicine},
  volume={26},
  number={24},
  pages={4505--4519},
  year={2007},
  publisher={Wiley Online Library}
}

@article{rothman2008modern,
  title={Modern epidemiology},
  author={Rothman, Kenneth J and Greenland, Sander and Lash, Timothy L and others},
  year={2008},
  publisher={Wolters Kluwer Health/Lippincott Williams \& Wilkins Philadelphia:}
}

@article{li2007test,
  title={Test for additive interaction in proportional hazards models},
  author={Li, Rongling and Chambless, Lloyd},
  journal={Annals of epidemiology},
  volume={17},
  number={3},
  pages={227--236},
  year={2007},
  publisher={Elsevier}
}


@article{rocco2018effects,
  title={Effects of Intensive Blood Pressure Treatment on Acute Kidney Injury Events in the Systolic Blood Pressure Intervention Trial (SPRINT)},
  author={Rocco, Michael V and Sink, Kaycee M and Lovato, Laura C and Wolfgram, Dawn F and Wiegmann, Thomas B and Wall, Barry M and Umanath, Kausik and Rahbari-Oskoui, Frederic and Porter, Anna C and Pisoni, Roberto and others},
  journal={American Journal of Kidney Diseases},
  volume={71},
  number={3},
  pages={352--361},
  year={2018},
  publisher={Elsevier}
}

@article{dormuth2013use,
  title={Use of high potency statins and rates of admission for acute kidney injury: multicenter, retrospective observational analysis of administrative databases},
  author={Dormuth, Colin R. and Hemmelgarn, Brenda R. and Paterson, J. Michael and James, Matthew T. and Teare, Gary F. and Raymond, Colette B. and Lafrance, Jean-Philippe and Levy, Adrian and Garg, Amit X. and Ernst, Pierre},
  journal={Bmj},
  volume={346},
  pages={f880},
  year={2013},
  publisher={British Medical Journal Publishing Group}
}

@article{molnar2011statin,
  title={Statin use associates with a lower incidence of acute kidney injury after major elective surgery},
  author={Molnar, Amber O and Coca, Steven G and Devereaux, Phillip J and Jain, Arsh K and Kitchlu, Abhijat and Luo, Jin and Parikh, Chirag R and Paterson, J Michael and Siddiqui, Nausheen and Wald, Ron and others},
  journal={Journal of the American Society of Nephrology},
  volume={22},
  number={5},
  pages={939--946},
  year={2011},
  publisher={Am Soc Nephrol}
}

@article{sprint2015randomized,
  title={A randomized trial of intensive versus standard blood-pressure control},
  author={SPRINT Research Group},
  journal={New England Journal of Medicine},
  volume={373},
  number={22},
  pages={2103--2116},
  year={2015},
  publisher={Mass Medical Soc}
}

@article{pedersen2005high,
  title={High-dose atorvastatin vs usual-dose simvastatin for secondary prevention after myocardial infarction: the IDEAL study: a randomized controlled trial},
  author={Pedersen, Terje R and Faergeman, Ole and Kastelein, John JP and Olsson, Anders G and Tikkanen, Matti J and Holme, Ingar and Larsen, Mogens Lytken and Bendiksen, Fredrik S and Lindahl, Christina and Szarek, Michael and others},
  journal={Jama},
  volume={294},
  number={19},
  pages={2437--2445},
  year={2005},
  publisher={American Medical Association}
}

@article{heart2002mrc,
  title={MRC/BHF Heart Protection Study of cholesterol lowering with simvastatin in 20 536 high-risk individuals: a randomised placebocontrolled trial},
  author={Heart Protection Study Collaborative Group and others},
  journal={The Lancet},
  volume={360},
  number={9326},
  pages={7--22},
  year={2002},
  publisher={Elsevier}
}

@article{gueler2002postischemic,
  title={Postischemic acute renal failure is reduced by short-term statin treatment in a rat model},
  author={Gueler, Faikah and Rong, Song and Park, Joon-Keun and Fiebeler, Anette and Menne, Jan and Elger, Marlies and Mueller, Dominik N and Hampich, Franziska and Dechend, Ralf and Kunter, Uta and others},
  journal={Journal of the American Society of Nephrology},
  volume={13},
  number={9},
  pages={2288--2298},
  year={2002},
  publisher={Am Soc Nephrol}
}

@article{rothman2008modern,
  title={Modern epidemiology},
  author={Rothman, Kenneth J and Greenland, Sander and Lash, Timothy L and others},
  year={2008},
  publisher={Wolters Kluwer Health/Lippincott Williams \& Wilkins Philadelphia:}
}


@article{vansteelandt2012semiparametric,
  title={Semiparametric tests for sufficient cause interaction},
  author={Vansteelandt, Stijn and VanderWeele, Tyler J. and Robins, James M.},
  journal={Journal of the Royal Statistical Society: Series B (Statistical Methodology)},
  volume={74},
  number={2},
  pages={223--244},
  year={2012},
  publisher={Wiley Online Library}
}

@article{vanderweele2008empirical,
  title={Empirical and counterfactual conditions for sufficient cause interactions},
  author={VanderWeele, Tyler J. and Robins, James M.},
  journal={Biometrika},
  volume={95},
  number={1},
  pages={49--61},
  year={2008},
  publisher={Oxford University Press}
}

@article{vanderweele2011causal,
  title={Causal interactions in the proportional hazards model},
  author={VanderWeele, Tyler J},
  journal={Epidemiology (Cambridge, Mass.)},
  volume={22},
  number={5},
  pages={713},
  year={2011},
  publisher={NIH Public Access}
}

@article{rod2012additive,
  title={Additive interaction in survival analysis: use of the additive hazards model},
  author={Rod, Naja Hulvej and Lange, Theis and Andersen, Ingelise and Marott, Jacob Louis and Diderichsen, Finn},
  journal={Epidemiology},
  volume={23},
  number={5},
  pages={733--737},
  year={2012},
  publisher={LWW}
}

@article{ferrier2002intensive,
  title={Intensive cholesterol reduction lowers blood pressure and large artery stiffness in isolated systolic hypertension},
  author={Ferrier, Kathryn E. and Muhlmann, Michael H. and Baguet, Jean-Philippe and Cameron, James D. and Jennings, Garry L. and Dart, Anthony M. and Kingwell, Bronwyn A.},
  journal={Journal of the American College of Cardiology},
  volume={39},
  number={6},
  pages={1020--1025},
  year={2002},
  publisher={Journal of the American College of Cardiology}
}

@article{strazzullo2007statins,
  title={Do statins reduce blood pressure?: a meta-analysis of randomized, controlled trials},
  author={Strazzullo, Pasquale and Kerry, Sally M and Barbato, Antonio and Versiero, Marco and D’Elia, Lanfranco and Cappuccio, Francesco P},
  journal={Hypertension},
  volume={49},
  number={4},
  pages={792--798},
  year={2007},
  publisher={Am Heart Assoc}
}

@article{andersen2015competing,
  title={A competing risks approach to “biologic” interaction},
  author={Andersen, Per Kragh and Skrondal, Anders},
  journal={Lifetime data analysis},
  volume={21},
  number={2},
  pages={300--314},
  year={2015},
  publisher={Springer}
}

@article{vanderweele2010marginal,
  title={Marginal structural models for sufficient cause interactions},
  author={VanderWeele, Tyler J. and Vansteelandt, Stijn and Robins, James M.},
  journal={American journal of epidemiology},
  volume={171},
  number={4},
  pages={506--514},
  year={2010},
  publisher={Oxford University Press}
}


@article{jacod1975,
  title={Multivariate Point Processes:
Predictable Projection, Radon-Nikodym Derivatives,
Representation of Martingales.},
  year={1975},
  journal={Probability Theory and Related Fields},
  author={J. Jacod}
}


@article{aalen1989,
  title={A linear regression model for the analysis of life times.},
  year={1989},
  journal={Statistics in Medicine},
  author={O.O. Aalen}
}


@misc{robins2000marginal,
  title={Marginal structural models and causal inference in epidemiology},
  author={Robins, James M. and Hernan, Miguel A. and Brumback, Babette},
  year={2000},
  publisher={LWW}
}

@misc{McKeague2,
  title={Asymptotic Theory for Weighted Least Squares Estimators in Aalen's Additive Risk Model},
  author={McKeague, Ian W},
  year={1987},
  publisher={Florida State University}
}


@article{McKeague1,
 ISSN = {01621459},
 URL = {http://www.jstor.org/stable/2289721},
 abstract = {Cox's proportional hazards model has so far been the most popular model for the regression analysis of censored survival data. However, the additive risk model of Aalen can provide a useful and biologically more plausible alternative. Aalen's model stipulates that the conditional hazard function for a subject, whose covariates are Y = (Y1, ..., Yp)', has the form h(t ∣ Y) = Y' α(t), where α = (α1, ..., αp)' is an unknown vector of hazard functions. This article discusses inference for α based on a weighted least squares (WLS) estimator of the vector of cumulative hazard functions. The asymptotic distribution of the WLS estimator is derived and used to obtain confidence intervals and bands for the cumulative hazard functions. Both a grouped data and a continuous data version of the estimator are examined. An extensive simulation study is carried out. The method is applied to grouped data on the incidence of cancer mortality among Japanese atomic bomb survivors.},
 author = {Fred W. Huffer and Ian W. McKeague},
 journal = {Journal of the American Statistical Association},
 number = {413},
 pages = {114-129},
 publisher = {[American Statistical Association, Taylor & Francis, Ltd.]},
 title = {Weighted Least Squares Estimation for Aalen's Additive Risk Model},
 volume = {86},
 year = {1991}
}

@article{stensrud2017exploring,
  title={Exploring Selection Bias by Causal Frailty Models: The Magnitude Matters},
  author={Stensrud, Mats J. and Valberg, Morten and R{\o}ysland, Kjetil and Aalen, Odd O.},
  journal={Epidemiology},
  volume={28},
  number={},
  pages={379--386},
  year={2017},
  publisher={LWW}
}

@article{joffe2004model,
  title={Model selection, confounder control, and marginal structural models: review and new applications},
  author={Joffe, Marshall M and Ten Have, Thomas R and Feldman, Harold I and Kimmel, Stephen E},
  journal={The American Statistician},
  volume={58},
  number={4},
  pages={272--279},
  year={2004},
  publisher={Taylor \& Francis}
}

@misc{hernan2000marginal,
  title={Marginal structural models to estimate the causal effect of zidovudine on the survival of HIV-positive men},
  author={Hern{\'a}n, Miguel A. and Brumback, Babette and Robins, James M.},
  year={2000},
  publisher={LWW}
}


@article{robins1989probability,
  title={The probability of causation under a stochastic model for individual risk},
  author={Robins, James and Greenland, Sander},
  journal={Biometrics},
  pages={1125--1138},
  year={1989},
  publisher={JSTOR}
}


@book {Andersen,
    AUTHOR = {Andersen, P. and Borgan, {\O}. and Gill, R.
              and Keiding, Niels},
     TITLE = {Statistical models based on counting processes},
    SERIES = {Springer Series in Statistics},
 PUBLISHER = {Springer-Verlag},
   ADDRESS = {New York},
      YEAR = {1993},
     PAGES = {xii+767},
      ISBN = {0-387-97872-0},
   MRCLASS = {60G55 (60G44 62G05 62P10)},
  MRNUMBER = {MR1198884 (94c:60079)},
MRREVIEWER = {Jack Cuzick},
}

@article{vanderweele2017invited,
  title={Invited Commentary: The Continuing Need for the Sufficient Cause Model Today},
  author={VanderWeele, Tyler J},
  journal={American journal of epidemiology},
  volume={185},
  number={11},
  pages={1041--1043},
  year={2017},
  publisher={Oxford University Press}
}

@book {JacodShiryaev,
    AUTHOR = {Jacod, Jean and Shiryaev, Albert N.},
     TITLE = {Limit theorems for stochastic processes},
    SERIES = {Grundlehren der Mathematischen Wissenschaften [Fundamental
              Principles of Mathematical Sciences]},
    VOLUME = {288},
   EDITION = {Second},
 PUBLISHER = {Springer-Verlag},
   ADDRESS = {Berlin},
      YEAR = {2003},
     PAGES = {xx+661},
      ISBN = {3-540-43932-3},
   MRCLASS = {60-02 (60F17 60G48 60H05)},
  MRNUMBER = {1943877 (2003j:60001)},
MRREVIEWER = {Dominique L{\'e}pingle},
}

@article{andersen2012competing,
  title={Competing risks in epidemiology: possibilities and pitfalls},
  author={Andersen, Per Kragh and Geskus, Ronald B and de Witte, Theo and Putter, Hein},
  journal={International journal of epidemiology},
  volume={41},
  number={3},
  pages={861--870},
  year={2012},
  publisher={Oxford University Press}
}

@book{protter,
  title={Stochastic Integration and Differential Equations},
  author={Protter, P.},
  isbn={9781417642595},
  url={http://books.google.com/books?id=W-xMPgAACAAJ},
  year={2005},
  publisher={Springer}
}


@article{havercroft2012simulating,
  title={Simulating from marginal structural models with time-dependent confounding},
  author={Havercroft, WG and Didelez, V},
  journal={Statistics in medicine},
  volume={31},
  number={30},
  pages={4190--4206},
  year={2012},
  publisher={Wiley Online Library}
}

@article{vanderweele2009sufficient,
  title={Sufficient cause interactions and statistical interactions},
  author={VanderWeele, Tyler J},
  journal={Epidemiology},
  volume={20},
  number={1},
  pages={6--13},
  year={2009},
  publisher={LWW}
}
@book{hernanRobins,
  title={Causal inference},
  author={Hernan, Miguel A. and Robins, James M.},
  year={2018 forthcomming},
  publisher={CRC Boca Raton, FL:}
}


@book{aalen2008survival,
  title={Survival and event history analysis: a process point of view},
  author={Aalen, Odd and Borgan, Ornulf and Gjessing, Hakon},
  year={2008},
  publisher={Springer Science \& Business Media}
}

@article{coxOakes,
  title={Analysis of survival data. 1984},
  author={Cox, David R and Oakes, David},
  journal={Chapman\&Hall, London},
  year={1984}
}
@article{vanderweele2011causal,
  title={Causal interactions in the proportional hazards model},
  author={VanderWeele, Tyler J},
  journal={Epidemiology (Cambridge, Mass.)},
  volume={22},
  number={5},
  pages={713},
  year={2011},
  publisher={NIH Public Access}
}


@article{martinussen2013collapsibility,
  title={On collapsibility and confounding bias in Cox and Aalen regression models},
  author={Martinussen, Torben and Vansteelandt, Stijn},
  journal={Lifetime data analysis},
  volume={19},
  number={3},
  pages={279--296},
  year={2013},
  publisher={Springer}
}

@book{pearl,
  title={Causality: Models, Reasoning and Inference 2nd Edition},
  author={Pearl, Judea},
  year={2000},
  publisher={Cambridge University Press}
}

@article{ryalen2018additive,
  title={The additive hazard estimator is consistent for continuous time marginal structural models},
  author={Ryalen, P{\aa}l . and Stensrud, Mats J. and R{\o}ysland, Kjetil},
  journal={arXiv preprint arXiv:1802.01946},
  year={2018}
}

@book{vanderweele2015explanation,
  title={Explanation in causal inference: methods for mediation and interaction},
  author={VanderWeele, Tyler},
  year={2015},
  publisher={Oxford University Press}
}

@article{vansteelandt2012semiparametric,
  title={Semiparametric tests for sufficient cause interaction},
  author={Vansteelandt, Stijn and VanderWeele, Tyler J. and Robins, James M.},
  journal={Journal of the Royal Statistical Society: Series B (Statistical Methodology)},
  volume={74},
  number={2},
  pages={223--244},
  year={2012},
  publisher={Wiley Online Library}
}


@article{vanderweele2011causal,
  title={Causal interactions in the proportional hazards model},
  author={VanderWeele, Tyler J},
  journal={Epidemiology (Cambridge, Mass.)},
  volume={22},
  number={5},
  pages={713},
  year={2011},
  publisher={NIH Public Access}
}

@article{rod2012additive,
  title={Additive interaction in survival analysis: use of the additive hazards model},
  author={Rod, Naja Hulvej and Lange, Theis and Andersen, Ingelise and Marott, Jacob Louis and Diderichsen, Finn},
  journal={Epidemiology},
  volume={23},
  number={5},
  pages={733--737},
  year={2012},
  publisher={LWW}
}

@article{ferrier2002intensive,
  title={Intensive cholesterol reduction lowers blood pressure and large artery stiffness in isolated systolic hypertension},
  author={Ferrier, Kathryn E. and Muhlmann, Michael H. and Baguet, Jean-Philippe and Cameron, James D. and Jennings, Garry L. and Dart, Anthony M. and Kingwell, Bronwyn A.},
  journal={Journal of the American College of Cardiology},
  volume={39},
  number={6},
  pages={1020--1025},
  year={2002},
  publisher={Journal of the American College of Cardiology}
}

@article{strazzullo2007statins,
  title={Do statins reduce blood pressure?: a meta-analysis of randomized, controlled trials},
  author={Strazzullo, Pasquale and Kerry, Sally M and Barbato, Antonio and Versiero, Marco and D’Elia, Lanfranco and Cappuccio, Francesco P},
  journal={Hypertension},
  volume={49},
  number={4},
  pages={792--798},
  year={2007},
  publisher={Am Heart Assoc}
}

@article{andersen2015competing,
  title={A competing risks approach to “biologic” interaction},
  author={Andersen, Per Kragh and Skrondal, Anders},
  journal={Lifetime data analysis},
  volume={21},
  number={2},
  pages={300--314},
  year={2015},
  publisher={Springer}
}

@article{vanderweele2010marginal,
  title={Marginal structural models for sufficient cause interactions},
  author={VanderWeele, Tyler J. and Vansteelandt, Stijn and Robins, James M.},
  journal={American journal of epidemiology},
  volume={171},
  number={4},
  pages={506--514},
  year={2010},
  publisher={Oxford University Press}
}


@article{jacod1975,
  title={Multivariate Point Processes:
Predictable Projection, Radon-Nikodym Derivatives,
Representation of Martingales.},
  year={1975},
  journal={Probability Theory and Related Fields},
  author={J. Jacod}
}


@misc{McKeague2,
  title={Asymptotic Theory for Weighted Least Squares Estimators in Aalen's Additive Risk Model},
  author={McKeague, Ian W},
  year={1987},
  publisher={Florida State University}
}


@article{McKeague1,
 ISSN = {01621459},
 URL = {http://www.jstor.org/stable/2289721},
 abstract = {Cox's proportional hazards model has so far been the most popular model for the regression analysis of censored survival data. However, the additive risk model of Aalen can provide a useful and biologically more plausible alternative. Aalen's model stipulates that the conditional hazard function for a subject, whose covariates are Y = (Y1, ..., Yp)', has the form h(t ∣ Y) = Y' α(t), where α = (α1, ..., αp)' is an unknown vector of hazard functions. This article discusses inference for α based on a weighted least squares (WLS) estimator of the vector of cumulative hazard functions. The asymptotic distribution of the WLS estimator is derived and used to obtain confidence intervals and bands for the cumulative hazard functions. Both a grouped data and a continuous data version of the estimator are examined. An extensive simulation study is carried out. The method is applied to grouped data on the incidence of cancer mortality among Japanese atomic bomb survivors.},
 author = {Fred W. Huffer and Ian W. McKeague},
 journal = {Journal of the American Statistical Association},
 number = {413},
 pages = {114-129},
 publisher = {[American Statistical Association, Taylor & Francis, Ltd.]},
 title = {Weighted Least Squares Estimation for Aalen's Additive Risk Model},
 volume = {86},
 year = {1991}
}

@article{joffe2004model,
  title={Model selection, confounder control, and marginal structural models: review and new applications},
  author={Joffe, Marshall M and Ten Have, Thomas R and Feldman, Harold I and Kimmel, Stephen E},
  journal={The American Statistician},
  volume={58},
  number={4},
  pages={272--279},
  year={2004},
  publisher={Taylor \& Francis}
}


@article{aalen2015does,
  title={Does Cox analysis of a randomized survival study yield a causal treatment effect?},
  author={Aalen, O. and Cook, R. and R{\o}ysland, K.},
  journal={Lifetime data analysis},
  volume={21},
  number={},
  pages={579--593},
  year={2015},
  publisher={Springer}
}

@article{robins1989probability,
  title={The probability of causation under a stochastic model for individual risk},
  author={Robins, James and Greenland, Sander},
  journal={Biometrics},
  pages={1125--1138},
  year={1989},
  publisher={JSTOR}
}

@article{hernan2010hazards,
  title={The hazards of hazard ratios},
  author={Hern{\'a}n, M.},
  journal={Epidemiology (Cambridge, Mass.)},
  volume={21},
  number={},
  pages={13-15},
  year={2010},
  publisher={NIH Public Access}
}

@article{andersen2017life,
  title={Life years lost among patients with a given disease},
  author={Andersen, Per Kragh},
  journal={Statistics in medicine},
  volume={36},
  number={22},
  pages={3573--3582},
  year={2017},
  publisher={Wiley Online Library}
}


@ARTICLE{Rabinowitz1993,
  author =       {D. Rabinowitz and L. Ryan},
  title =        {Lower confidence bounds for time to cure},
  journal =      {Biometrika},
  year =         {1993},
  volume =       {80},
  pages =        {681--687}
}

@ARTICLE{Lambert2007,
  author =       {P. C. Lambert and J. R. Thompson and C. L. Weston and P. W. Dickman},
  title =        {Estimating and modeling the cure fraction on population-based cancer survival analysis},
  journal =      {Biostatistics},
  year =         {2007},
  volume =       {8(3)},
  pages =        {576--594}
}

@ARTICLE{Fleming2008,
  author =       {T. R. Fleming},
  title =        {Current issues in non‐inferiority trials},
  journal =      {Statistics in medicine},
  year =         {2008},
  volume =       {27(3)},
  pages =        {317--332}
}

@Article{poharperme2016analysing,
   Author="Pohar Perme, M.  and Esteve, J.  and Rachet, B. ",
   Title="{{A}nalysing population-based cancer survival - settling the controversies}",
   Journal="BMC Cancer",
   Year="2016",
   Volume="16",
   Number="",
   Pages="933",
   Month=""
}


@article{pohar_perme2018relsurv,
   author = {Pohar Perme, M. and Pavlic, K.},
   title = {Nonparametric Relative Survival Analysis with the R Package relsurv},
   journal = {Journal of Statistical Software, Articles},
   volume = {87},
   number = {},
   year = {2018},
   keywords = {relative survival analysis; net survival; crude probability of death; R},
   abstract = {Relative survival methods are crucial with data in which the cause of death information is either not given or inaccurate, but cause-specific information is nevertheless required. This methodology is standard in cancer registry data analysis and can also be found in other areas. The idea of relative survival is to join the observed data with the general mortality population data and thus extract the information on the disease-specific hazard. While this idea is clear and easy to understand, the practical implementation of the estimators is rather complex since the population hazard for each individual depends on demographic variables and changes in time. A considerable advance in the methodology of this field has been observed in the past decade and while some methods represent only a modification of existing estimators, others require newly programmed functions. The package relsurv covers all the steps of the analysis, from importing the general population tables to estimating and plotting the results. The syntax mimics closely that of the classical survival packages like survival and cmprsk, thus enabling the users to directly use its functions without any further familiarization. In this paper we focus on the nonparametric relative survival analysis, and in particular, on the two key estimators for net survival and crude probability of death. Both estimators were first presented in our package and are still missing in many other software packages, a fact which greatly hampers their frequency of use. The paper offers guidelines for the actual use of the software by means of a detailed nonparametric analysis of the data describing the survival of patients with colon cancer. The data have been provided by the Cancer Registry of Slovenia.},
   issn = {1548-7660},
   pages = {1--27},
   doi = {10.18637/jss.v087.i08},
   url = {https://www.jstatsoft.org/v087/i08}
}


@Article{howlander2014providing,
   Author="Howlader, N.  and Mariotto, A. B.  and Woloshin, S.  and Schwartz, L. M. ",
   Title="{{P}roviding clinicians and patients with actual prognosis: cancer in the context of competing causes of death}",
   Journal="J Natl Cancer Inst Monogr",
   Year="2014",
   Volume="2014",
   Number="49",
   Pages="255--264",
   Month=""
}

@article{poharperme2012on_estimation,
author = {Pohar Perme, M. and Stare, J. and Estève, J.},
title = {On Estimation in Relative Survival},
journal = {Biometrics},
volume = {68},
number = {},
pages = {113-120},
keywords = {Age standardization, Cancer registry data, Competing risks, Net survival, Relative survival, Survival analysis},
doi = {10.1111/j.1541-0420.2011.01640.x},
url = {https://onlinelibrary.wiley.com/doi/abs/10.1111/j.1541-0420.2011.01640.x},
eprint = {https://onlinelibrary.wiley.com/doi/pdf/10.1111/j.1541-0420.2011.01640.x},
abstract = {Summary Estimation of relative survival has become the first and the most basic step when reporting cancer survival statistics. Standard estimators are in routine use by all cancer registries. However, it has been recently noted that these estimators do not provide information on cancer mortality that is independent of the national general population mortality. Thus they are not suitable for comparison between countries. Furthermore, the commonly used interpretation of the relative survival curve is vague and misleading. The present article attempts to remedy these basic problems. The population quantities of the traditional estimators are carefully described and their interpretation discussed. We then propose a new estimator of net survival probability that enables the desired comparability between countries. The new estimator requires no modeling and is accompanied with a straightforward variance estimate. The methods are described on real as well as simulated data.},
year = {2012}
}


@article{lampert2010estimating,
author = {Lambert, P. C. and Dickman, P. W. and Nelson, C. P. and Royston, P.},
title = {Estimating the crude probability of death due to cancer and other causes using relative survival models},
journal = {Statistics in Medicine},
volume = {29},
number = {},
pages = {885-895},
keywords = {relative survival, competing risks, crude mortality},
doi = {10.1002/sim.3762},
url = {https://onlinelibrary.wiley.com/doi/abs/10.1002/sim.3762},
eprint = {https://onlinelibrary.wiley.com/doi/pdf/10.1002/sim.3762},
abstract = {Abstract Relative survival is used extensively in population-based cancer studies to measure patient survival correcting for causes of death not related to the disease of interest. An advantage of relative survival is that it provides a measure of mortality associated with a particular disease, without the need for information on cause of death. Relative survival provides a measure of net mortality, i.e. the probability of death due to cancer in the absence of other causes. This is a useful measure, but it is also of interest to measure crude mortality, i.e. the probability of death due to cancer in the presence of other causes. A previous approach to estimate the crude probability of death in population-based cancer studies used life table methods, but we show how the estimates can be obtained after fitting a relative survival model. We adopt flexible parametric models for relative survival, which use restricted cubic splines for the baseline cumulative excess hazard and for any time-dependent effects. We illustrate the approach using an example of men diagnosed with prostate cancer in England and Wales showing the differences in net and crude survival for different ages. Copyright © 2010 John Wiley \& Sons, Ltd.},
year = {2010}
}


@ARTICLE{ederer1959,
    author = {Ederer, F. and Heise, H.},
    title = {Instructions to Ibm 650 Programmers in Processing Survival Computations},
  journal =      {Technical, End Results Evaluation Section, National Cancer Institute},
  year =         {1959}
}


@Article{ederer1961therelative,
   Author="Ederer, F.  and Axtell, L.  and Cutler, S. ",
   Title="{{T}he relative survival rate: a statistical methodology}",
   Journal="Natl Cancer Inst Monogr",
   Year="1961",
   Volume="6",
   Pages="101--121",
   Month=""
}


@article{ryalen2018transforming,
    author = {Ryalen, Pål C. and Stensrud, Mats J. and Røysland, Kjetil},
    title = "{Transforming cumulative hazard estimates}",
    journal = {Biometrika},
    volume = {105},
    pages = {905-916},
    year = {2018},
    month = {},
    issn = {0006-3444},
    doi = {10.1093/biomet/asy035},
    url = {https://doi.org/10.1093/biomet/asy035},
    eprint = {https://academic.oup.com/biomet/article-pdf/105/4/905/27121216/asy035.pdf},
}


@Article{johnson2015melanomasocioeconomy,
   Author="Johnson-Obaseki, S. E.  and Labajian, V.  and Corsten, M. J.  and McDonald, J. T. ",
   Title="{{I}ncidence of cutaneous malignant melanoma by socioeconomic status in {C}anada: 1992-2006}",
   Journal="J Otolaryngol Head Neck Surg",
   Year="2015",
   Volume="44",
   Pages="53",
   Month=""
}

@Article{idorn2014melanomasocioeconomy,
   Author="Idorn, L. W.  and Wulf, H. C. ",
   Title="{{S}ocioeconomic status and cutaneous malignant melanoma in {N}orthern {E}urope}",
   Journal="Br. J. Dermatol.",
   Year="2014",
   Volume="170",
   Number="",
   Pages="787--793",
   Month=""
}


@book{cancernorway2018,
  title={The Cancer registry of Norway: Cancer in Norway 2018 - Cancer incidence, mortality, survival and prevalence in Norway[internet]},
  author={},
  url={avaliable from https://www.kreftregisteret.no/en/General/Publications/Cancer-in-Norway/cancer-in-norway-2018/},
  year={},
}


@article{kaplanmeier1958,
author = { E.   Kaplan  and  P.   Meier },
title = {Nonparametric Estimation from Incomplete Observations},
journal = {Journal of the American Statistical Association},
volume = {53},
number = {282},
pages = {457-481},
year  = {1958},
publisher = {Taylor & Francis},
doi = {10.1080/01621459.1958.10501452},

URL = { 
        https://www.tandfonline.com/doi/abs/10.1080/01621459.1958.10501452
    
},
eprint = { 
        https://www.tandfonline.com/doi/pdf/10.1080/01621459.1958.10501452
    
}

}
 
 
 @Article{stensrud2019hypotheses,
   Author="Stensrud, Mats J.  and R$\text{\o}$ysland, K.  and Ryalen, P{\aa}l C. ",
   Title="{{O}n null hypotheses in survival analysis}",
   Journal="Biometrics",
   Year="2019",
   Volume="75",
   Number="",
   Pages="1276--1287",
   Month=""
}


@ARTICLE{Andersson2015,
  author =       {T. {ML Andersson} and P. W. Dickman and S. Eloranta and A. Sj\"ovall and M. Lambe and P.C. Lambert},
  title =        {The loss in expectation of life after colon cancer: a population-based study},
  journal =      {BMC Cancer},
  year =         {2015},
  volume =       {15},
  pages =        {412}
}

@ARTICLE{Alvarez2015,
  author =       {A. {Alvarez-‐Iglesias} and J. Newell and C. Scarrott and J. Hinde},
  title =        {Summarising censored survival data using the mean residual life function},
  journal =      {Statistics in medicine},
  year =         {2015},
  volume =       {34(11)},
  pages =        {1965--1976}
}

@article{scheike2008predicting,
  title={Predicting cumulative incidence probability by direct binomial regression},
  author={Scheike, Thomas H and Zhang, Mei-Jie and Gerds, Thomas A},
  journal={Biometrika},
  volume={95},
  number={1},
  pages={205--220},
  year={2008},
  publisher={Oxford University Press}
}


@book {JacodShiryaev,
    AUTHOR = {Jacod, Jean and Shiryaev, Albert N},
     TITLE = {Limit theorems for stochastic processes},
    SERIES = {Grundlehren der Mathematischen Wissenschaften [Fundamental
              Principles of Mathematical Sciences]},
    VOLUME = {288},
   EDITION = {Second},
 PUBLISHER = {Springer-Verlag},
   ADDRESS = {Berlin},
      YEAR = {2003},
     PAGES = {xx+661},
      ISBN = {3-540-43932-3},
   MRCLASS = {60-02 (60F17 60G48 60H05)},
  MRNUMBER = {1943877 (2003j:60001)},
MRREVIEWER = {Dominique L{\'e}pingle},
}

@article{bluhmki2018wild,
  title={A wild bootstrap approach for the Aalen--Johansen estimator},
  author={Bluhmki, Tobias and Schmoor, Claudia and Dobler, Dennis and Pauly, Markus and Finke, Juergen and Schumacher, Martin and Beyersmann, Jan},
  journal={Biometrics},
  year={2018},
  publisher={Wiley Online Library}
}

@article{lin1997non,
  title={Non-parametric inference for cumulative incidence functions in competing risks studies},
  author={Lin, DY},
  journal={Statistics in medicine},
  volume={16},
  number={8},
  pages={901--910},
  year={1997},
  publisher={Wiley Online Library}
}

@book{protter,
  title={Stochastic Integration and Differential Equations},
  author={Protter, P.},
  isbn={9781417642595},
  url={http://books.google.com/books?id=W-xMPgAACAAJ},
  year={2005},
  publisher={Springer}
}

@Book{survivalR,
    title = {Modeling Survival Data: Extending the {C}ox Model},
    author = {{T. M. Therneau} and {P. M. Grambsch}},
    year = {2000},
    publisher = {Springer},
    address = {New York},
    isbn = {0-387-98784-3},
}
